# Supplementary material for: Lung Cancer in the French West Indies: Role of Sugarcane Work and Other Occupational Exposures
Source: Int J Environ Res Public Health. 2022 Oct 18;19(20):13444. doi: 10.3390/ijerph192013444 (PMC9603435; doi:10.3390/ijerph192013444)
Supplement: Supplementary file 1 [file ijerph-19-13444-s001.zip]

Archive with 1 entries (1 files):
- ijerph-1948120-supplementary.pdf
